# Supplementary material for: Assessment of Community Awareness and Screening of Chagas Disease in the Latin American Community of Greater New Orleans
Source: Trop Med Infect Dis. 2023 Dec 5;8(12):515. doi: 10.3390/tropicalmed8120515 (PMC10747578; doi:10.3390/tropicalmed8120515)
Supplement: Supplementary file 1 [file tropicalmed-08-00515-s001.zip]

Archive with 1 entries (1 files):
- tropicalmed-2713971-SI.pdf
